# Supplementary material for: Physicochemical Properties, Drug Release and In Situ Depot-Forming Behaviors of Alginate Hydrogel Containing Poorly Water-Soluble Aripiprazole
Source: Gels. 2024 Nov 29;10(12):781. doi: 10.3390/gels10120781 (PMC11675168; doi:10.3390/gels10120781)
Supplement: Supplementary file 1 [file gels-10-00781-s001.zip]

Archive with 1 entries (1 files):
- gels-3332920-supplementary.pdf
